# Supplementary material for: Two Types of Management for the Noninvasive Treatment of Pectus Excavatum in Neonatal Puppies—Case Reports
Source: Animals (Basel). 2023 Mar 2;13(5):906. doi: 10.3390/ani13050906 (PMC10000130; doi:10.3390/ani13050906)
Supplement: Supplementary file 1 [file animals-13-00906-s001.zip]

Archive with 4 entries (4 files):
- VideoS1.mp4
- VideoS2.mp4
- VideoS3.mp4
- VideoS4.mp4
